# Supplementary material for: Pharmacokinetic profile and in vivo anticancer efficacy of anagrelide administered subcutaneously in rodents
Source: Drug Deliv. 2025 Feb 10;32(1):2463433. doi: 10.1080/10717544.2025.2463433 (PMC11816618; doi:10.1080/10717544.2025.2463433)
Supplement: Supplementary Table S2_Toivanen2024.xlsx [file IDRD_A_2463433_SM8466.xlsx]

## Sheet: Sheet1
Target	Endogen peroxidase block	Antigen retrieval*	Blocking reagent	Primary antibody	Dilution	Secondary antibody	DAB
HLA-A (human leukocyte antigen A)	20 min 0.3% H2O2 in methanol	30 min at +95°C in 0.01M Sodium Citrate Buffer (pH 6.0)	Protein Block Serum-Free (Cat. No. X0909, Agilent, Ca, USA)	overnight at +4°C; monoclonal rabbit, Cat. No. ab52922, Abcam, CB, UK	1:1500 in PBS	30 min room temperature; EnVision HRP anti-Rabbit (Cat. No. K400311, Agilent)	10 min Liquid DAB+ (Cat. No. K346811, Agilent)
KIT	30 min 1% H2O2	12 min at +95°C in EnVision FLEX Target Retrieval Solution (pH 9, Cat. No. K8004, Agilent) in decloaking chamber (Biocare Medical, CA, USA)	No prior blocking performed. Included in the primary antibody dilute.	30 min room temperature; polyclonal rabbit, Cat. No. A4502, Agilent	1:500 in WellMed BrightDiluent (Cat. No. BD09-500, ImmunoLogic, Duiven, The Netherlands)	30 min room temperature; WellMed BrightVision (one component detection system, Goat anti-Rabbit IgG HRP, Cat. No. DPVR500HRP, ImmunoLogic)	5 min ImmPACT® DAB Peroxidase (HRP) substrate kit (Cat. No. SK-4105, Vector Laboratories, CA, USA)
PDE3A	30 min 1% H2O2	3 min at +110°C in EnVision FLEX Target Retrieval Solution (pH 6, Cat. No. K8005, Agilent) in decloaking chamber	No prior blocking performed. Included in the primary antibody dilute.	30 min room temperature; polyclonal rabbit, Cat. No. HPA014492, Sigma-Aldrich, MO, USA	1:400 in WellMed BrightDiluent (ImmunoLogic)	1 h room temperature; WellMed BrightVision (Goat anti-Rabbit IgG HRP, ImmunoLogic)	5 min ImmPACT® DAB Peroxidase (HRP) substrate kit (Vector Laboratories)
SLFN12	10 min 2.6% H2O2	12 min at +95°C in EnVision FLEX Target Retrieval Solution (pH 6, Agilent) in decloaking chamber	No prior blocking performed. Included in the primary antibody dilute.	30 min room temperature; polyclonal rabbit, Cat. No. PA5-114360, Invitrogen™, Thermo Fisher Scientific	1:500 in WellMed BrightDiluent (ImmunoLogic)	1 h room temperature; WellMed BrightVision (Goat anti-Rabbit IgG HRP, ImmunoLogic)	5 min ImmPACT® DAB Peroxidase (HRP) substrate kit (Vector Laboratories)
*In SLFN12 staining, antigen retrieval was performed before endogenous peroxidase blocking
