# Supplementary material for: Pharmacokinetic profile and in vivo anticancer efficacy of anagrelide administered subcutaneously in rodents
Source: Drug Deliv. 2025 Feb 10;32(1):2463433. doi: 10.1080/10717544.2025.2463433 (PMC11816618; doi:10.1080/10717544.2025.2463433)
Supplement: Supplementary Table S1_Toivanen2024.xlsx [file IDRD_A_2463433_SM8463.xlsx]

## Sheet: Sheet1
Anagrelide
	7 mg/kg	35 mg/kg
AUClast (h*ng/mL)	1463.31 ± 147.87	6352.60 ± 666.26
AUCinf (h*ng/mL)	1567.96 ± 387.62	9480.60 ± 5270.46
Cmax (ng/mL)	6.78 ± 1.86	21.81 ± 8.62
Tmax (h)	1.00 ± 0.00	2.20 ± 1.64
T1/2 (d)	12.21 ± 1.97	13.99 ± 5.84
3-hydroxy-Anagrelide
	7 mg/kg	35 mg/kg
AUClast (h*ng/mL)	86.57 ± 60.96	563.51 ± 106.90
AUCinf (h*ng/mL)	699.77 ± 705.45	2492.52 ± 2459.44
Cmax (ng/mL)	0.46 ± 0.09	1.75 ± 0.61
Tmax (h)	19.00 ± 35.34	46.00 ± 95.07
T1/2 (d)	45.78 ± 39.41	15.74 ± 8.33
RL603
	7 mg/kg	35 mg/kg
AUClast (h*ng/mL)	351.22 ± 85.72	924.53 ± 141.22
AUCinf (h*ng/mL)	1532.10 ± 1542.42	2276.11 ± 1209.83
Cmax (ng/mL)	1.08 ± 0.26	2.40 ± 1.28
Tmax (h)	19.60 ± 9.84	92.80 ± 112.76
T1/2 (d)	37.28 ± 32.41	11.86 ± 3.23
Abbreviations: AUClast = Area under curve from t = 0 to last observation; AUCinf = Area under curve from t = 0 to infinity; Cmax = Peak plasma concentration; Tmax = Time of Cmax; T1/2 = Half-life.
